# Supplementary material for: A novel workflow combining plaque imaging, plaque and plasma proteomics identifies biomarkers of human coronary atherosclerotic plaque disruption
Source: Clin Proteomics. 2017 Jun 19;14:22. doi: 10.1186/s12014-017-9157-x (PMC5477097; doi:10.1186/s12014-017-9157-x)
Supplement: Supplementary file 2 — Additional file 2: Table S1. Proteins present in the plaque debris. We identified a total of 423 proteins that were derived from the plaque debris, captured by a FilterWire positioned downstream of the disrupted plaque. [file 12014_2017_9157_MOESM2_ESM.xlsx]

## Sheet: Plaque proteins
Uniprot Accession number	Peptide count	Confidence score	Max fold change	Anova (p)	Description	Location
Q9BR76	3	106.53	3633.22	0.00270001	Coronin-1B	cytoplasmic
P05141	4	108.94	1247.3	0.0396618	ADP/ATP translocase 2	cytoplasmic
P26641	6	198.05	1076.67	0.000566892	Elongation factor 1-gamma	cytoplasmic
P51606	2	103.55	1002.22	0.00470969	N-acylglucosamine 2-epimerase	unknown
Q96AA8	2	54.1	759.712	0.0219884	Janus kinase and microtubule-interacting protein 2	extracellular
Q13094	2	72.88	744.071	0.00796089	Lymphocyte cytosolic protein 2	cytoplasmic
P50991	3	101.73	689.573	0.0016795	T-complex protein 1 subunit delta	cytoplasmic
P43304	4	113.74	506.002	0.00503237	Glycerol-3-phosphate dehydrogenase	cytoplasmic
P11413	6	306.46	490.934	0.000285937	Glucose-6-phosphate 1-dehydrogenase	cytoplasmic
P55058	2	54.47	350.088	0.00132137	Phospholipid transfer protein	extracellular
P48444	2	54.42	298.63	0.00188513	Coatomer subunit delta	cytoplasmic
P31150	7	488.38	298.225	0.000499208	Rab GDP dissociation inhibitor alpha	cytoplasmic
P16671	8	319.14	258.564	0.000241784	Platelet glycoprotein 4	membrane
P62993	3	157.63	253.563	2.94405e-05	Growth factor receptor-bound protein 2	cytoplasmic
O15020	3	97.66	252.92	0.00142086	Spectrin beta chain, non-erythrocytic 2	cytoplasmic
Q9Y624	2	75.56	243.619	0.0278728	Junctional adhesion molecule A	membrane
P22392	4	128.49	238.791	0.016473	Nucleoside diphosphate kinase B	nucleus
O14745	2	74.38	237.1	0.0244683	Na(+)/H(+) exchange regulatory cofactor NHE-RF1	membrane
Q9NY65	12	1131.95	232.298	0.0175729	Tubulin alpha-8 chain	cytoplasmic
Q96KN2	2	93.01	228.476	0.0166942	Beta-Ala-His dipeptidase	cytoplasmic
P07355	4	149.39	227.348	0.000827666	Annexin A2	membrane
O15143	4	211.9	223.746	0.000145989	Actin-related protein 2/3 complex subunit 1B	cytoplasmic
P22352	3	142.3	216.28	0.00322545	Glutathione peroxidase 3	extracellular
P61204	5	265.11	216	8.577e-06	ADP-ribosylation factor 3	cytoplasmic
P50148	3	147.6	205.094	0.000189748	Guanine nucleotide-binding protein G(q) subunit a	membrane
O43707	26	1692.25	203.199	9.17581e-05	Alpha-actinin-4	cytoplasmic
P11226	2	84.89	197.126	0.0330753	Mannose-binding protein C	extracellular
P52565	2	85.95	194.739	0.000264261	Rho GDP-dissociation inhibitor 1	cytoplasmic
O75874	4	153.3	193.664	0.00435717	Isocitrate dehydrogenase	cytoplasmic
P41218	4	124.34	192.223	6.95551e-05	Myeloid cell nuclear differentiation antigen	nucleus
P14770	6	305.3	189.167	0.000677467	Platelet glycoprotein IX	membrane
Q9ULV4	7	259.34	180.027	2.25516e-05	Coronin-1C	cytoplasmic
Q99832	2	61.03	178.749	0.000689019	T-complex protein 1 subunit eta	cytoplasmic
P30044	3	124.16	169.58	0.000712635	Peroxiredoxin-5, mitochondrial	cytoplasmic
Q16851	3	93.2	167.778	0.00119678	UTP--glucose-1-phosphate uridylyltransferase	cytoplasmic
P01889	2	159.45	167.209	0.00169294	HLA class I histocompatibility antigen	membrane
P01814	2	70.36	166.49	0.00540018	Ig heavy chain V-II region OU	unmapped
Q86YW5	2	134	160.405	0.000243851	Trem-like transcript 1 protein	membrane
P80108	3	108.5	158.479	0.000151165	Phosphatidylinositol-glycan-specific phospholipase D	cytoplasmic
P04844	3	240.64	157.05	3.46961e-05	Dolichyl-ligosaccharide-protein glycosyltransferase	cytoplasmic
P16284	4	218.26	151.53	0.000308509	Platelet endothelial cell adhesion molecule	membrane
P53618	3	112.89	135.705	0.00211702	Coatomer subunit beta	cytoplasmic
O43396	3	128.8	134.121	0.000508376	Thioredoxin-like protein 1	cytoplasmic
P11169	5	247.86	133.604	0.00218606	Solute carrier family 2, member 3	membrane
P25705	7	374.24	132.83	7.0251e-06	ATP synthase subunit alpha	cytoplasmic
P59998	4	128.32	129.899	0.000732315	Actin-related protein 2/3 complex subunit 4	unmapped
P21291	5	188.89	128.436	6.63444e-05	Cysteine and glycine-rich protein 1	nucleus
P23229	5	172.12	127.475	0.000721933	Integrin alpha-6	membrane
P51659	3	204.21	123.02	0.000112816	Peroxisomal multifunctional enzyme type 2	cytoplasmic
Q14974	5	223.17	121.232	8.87447e-06	Importin subunit beta-1	nucleus
O75915	2	73.52	114.126	1.78739e-05	PRA1 family protein 3	cytoplasmic
P35241	6	283.76	113.144	0.000659293	Radixin	cytoplasmic
Q9H939	5	198.05	112.021	0.00626705	Proline-serine-threonine phosphatase-interacting protein 2	cytoplasmic
P13224	3	130.14	112.011	0.010599	Platelet glycoprotein Ib beta chain	membrane
P26447	4	183.05	111.85	0.000256138	Protein S100-A4	cytoplasmic
Q9UDY2	3	134.25	110.421	0.00899807	Tight junction protein ZO-2	membrane
Q13418	18	1028.71	109.384	8.03e-05	Integrin-linked protein kinase	membrane
P00739	27	1780.06	101.222	0.00388947	Haptoglobin-related protein	extracellular
Q9HBI1	9	818.65	100.862	1.5457e-05	Beta-parvin	cytoplasmic
P09496	2	53.43	98.4338	0.00225184	Clathrin light chain A	membrane
P07195	12	710.24	93.7788	2.27527e-05	L-lactate dehydrogenase B chain	cytoplasmic
P18085	5	253.75	91.1014	9.51819e-05	ADP-ribosylation factor 4	cytoplasmic
P12814	58	4237.47	89.6995	9.02783e-05	Alpha-actinin-1	cytoplasmic
P07900	16	643.5	89.4232	2.65836e-05	Heat shock protein HSP 90-alpha	cytoplasmic
Q14247	5	280.31	87.1517	0.00988796	Src substrate cortactin	membrane
P78417	5	212.97	86.9888	9.936e-05	Glutathione S-transferase omega-1	cytoplasmic
P62258	7	484.37	86.7735	1.64893e-05	14-3-3 protein epsilon	cytoplasmic
P30153	2	56.83	86.4866	0.0010307	Serine protein phosphatase 2A regulatory subunit A	cytoplasmic
P04899	4	179.04	86.4804	1.22137e-05	Guanine nucleotide-binding protein G(i) subunit a2	membrane
Q5JSH3	2	89.95	84.0418	0.0336896	WD repeat-containing protein 44	cytoplasmic
Q9NZP8	4	232.47	83.8389	0.0044151	Complement C1r subcomponent-like protein	extracellular
P30048	2	49.7	81.2018	0.000480042	Thioredoxin-dependent peroxide reductase	cytoplasmic
P29350	4	178.89	78.6434	4.64341e-05	Tyrosine-protein phosphatase non-receptor type 6	cytoplasmic
P99999	3	127.82	77.5192	0.00914364	Cytochrome c	cytoplasmic
P31948	4	141.69	77.4251	0.000120518	Stress-induced-phosphoprotein 1	cytoplasmic
P14625	14	657.85	77.375	0.000190701	Endoplasmin	cytoplasmic
Q15833	10	495.94	74.4649	0.00180226	Syntaxin-binding protein 2	membrane
Q13423	3	120.44	74.4536	0.00181548	NAD(P) transhydrogenase	cytoplasmic
A6NL28	4	247.96	73.1847	0.00958022	Putative tropomyosin alpha-3 chain-like protein	unmapped
O15144	10	363.57	71.9961	0.016939	Actin-related protein 2/3 complex subunit 2	cytoplasmic
P22314	4	168.73	69.8701	0.00646156	Ubiquitin-like modifier-activating enzyme 1	cytoplasmic
P00387	2	50.85	68.9793	0.0434774	NADH-cytochrome b5 reductase 3	cytoplasmic
P00740	5	246.66	67.8843	0.0044932	Coagulation factor IX	extracellular
P48735	11	508.5	67.7758	3.77361e-05	Isocitrate dehydrogenase	cytoplasmic
P05160	8	305.85	67.0829	0.0369857	Coagulation factor XIII B chain	extracellular
Q13201	30	1740.18	66.7883	0.000680022	Multimerin-1	extracellular
P40197	13	661.2	66.7465	0.000961006	Platelet glycoprotein V	membrane
P61106	5	305.73	66.2206	0.00011968	Ras-related protein Rab-14	cytoplasmic
P16109	4	205.44	65.5466	0.00201779	P-selectin	membrane
P37837	4	164.82	64.4401	0.00160297	Transaldolase	cytoplasmic
P63104	15	1165.93	64.3467	0.000113883	14-3-3 protein zeta/delta	cytoplasmic
P18054	5	328.76	63.5981	0.000586092	Arachidonate 12-lipoxygenase	cytoplasmic
Q16181	4	170.99	63.3911	0.0208968	Septin-7	cytoplasmic
O00194	10	551.25	62.5539	0.000317412	Ras-related protein Rab-27B	cytoplasmic
P00491	8	491.29	61.4965	8.61978e-05	Purine nucleoside phosphorylase	nucleus
P50395	7	507.93	60.0917	0.0121298	Rab GDP dissociation inhibitor beta	cytoplasmic
P27348	11	596.82	59.9616	0.000818906	14-3-3 protein theta	cytoplasmic
P0DJI9	10	707.93	59.8818	0.00047002	Serum amyloid A-2 protein	extracellular
P60709	40	3640.64	59.6134	6.89818e-05	Actin	cytoplasmic
P07996	42	3320.46	59.465	3.09873e-05	Thrombospondin-1	extracellular
Q9Y613	3	90.34	58.4912	0.0289308	FH1/FH2 domain-containing protein 1	nucleus
P60981	3	191.98	58.1233	0.00266116	Destrin	cytoplasmic
O60610	13	577.97	57.3107	0.00240106	Protein diaphanous homolog 1	membrane
Q9Y696	2	103.75	56.0244	0.00273016	Chloride intracellular channel protein 4	membrane
P18206	61	3893.52	56.0239	0.000138809	Vinculin	membrane
Q15691	6	298.92	55.4448	1.66581e-05	Microtubule-associated protein RP/EB family member 1	cytoplasmic
Q58FF6	2	66.22	55.24	0.0118885	Putative heat shock protein HSP 90-beta 4	unmapped
P14780	3	136.47	54.576	0.0317062	Matrix metalloproteinase-9	extracellular
P67936	23	1722.48	54.401	1.16056e-05	Tropomyosin alpha-4 chain	cytoplasmic
Q86UX7	29	1985.22	54.0105	0.00015171	Fermitin family homolog 3	cytoplasmic
P05771	3	157.12	53.465	0.00025825	Protein kinase C beta type	cytoplasmic
P68363	22	1850.16	53.383	0.000604302	Tubulin alpha-1B chain	cytoplasmic
P30740	4	148.84	53.1174	0.00100274	Leukocyte elastase inhibitor	cytoplasmic
P00558	20	905.6	53.1159	4.28509e-06	Phosphoglycerate kinase 1	cytoplasmic
P61224	13	859.09	52.8273	0.000100757	Ras-related protein Rap-1b	cytoplasmic
P18669	5	177.04	52.8146	0.000218003	Phosphoglycerate mutase 1	cytoplasmic
P80188	2	123.4	52.5589	0.00415753	Neutrophil gelatinase-associated lipocalin	extracellular
P46109	4	174.08	52.1931	0.000182139	Crk-like protein	cytoplasmic
P08238	11	508.33	52.1528	0.00094194	Heat shock protein HSP 90-beta	cytoplasmic
P05106	22	1079.86	51.3906	0.000131424	Integrin beta-3	membrane
Q14697	8	328.89	51.0271	0.00064455	Neutral alpha-glucosidase AB	cytoplasmic
P07359	12	626.98	50.995	0.00021154	Platelet glycoprotein Ib alpha chain	membrane
Q9Y490	147	12033.8	50.8716	1.32332e-05	Talin-1	membrane
P01871	24	2289.6	50.6973	0.00275167	Ig mu chain C	membrane
Q93084	8	393.61	50.6298	9.11009e-05	Sarcoplasmic/endoplasmic reticulum calcium ATPase 3	cytoplasmic
P30041	11	491.79	50.036	0.000237639	Peroxiredoxin-6	cytoplasmic
P09211	4	317.11	49.4273	0.000301084	Glutathione S-transferase P	cytoplasmic
Q9NRC6	3	80.56	49.1042	0.00145771	Spectrin beta chain	membrane
O15145	5	243.05	48.9476	0.00555769	Actin-related protein 2/3 complex subunit 3	cytoplasmic
P50990	4	147.66	48.7569	0.00145692	T-complex protein 1 subunit theta	cytoplasmic
P08514	30	1837.96	48.6419	0.000260613	Integrin alpha-Iib	membrane
P14618	24	1736.87	48.6039	2.89588e-05	Pyruvate kinase isozymes M1/M2	cytoplasmic
P08670	16	758.2	48.361	0.00146855	Vimentin	cytoplasmic
Q14766	3	90.41	48.3573	0.014595	Latent-TGF b-binding protein 1	extracellular
P35579	141	10432.6	47.6887	1.09413e-05	Myosin-9	cytoplasmic
P24557	5	205.44	47.125	0.00201895	Thromboxane-A synthase	membrane
Q6DD88	2	68.36	46.4706	0.0176739	Atlastin-3	cytoplasmic
P09493	13	747.97	45.8953	0.000767573	Tropomyosin alpha-1 chain	cytoplasmic
O75083	22	1352.04	45.8334	4.90235e-05	WD repeat-containing protein 1	extracellular
P00338	11	585.98	45.7964	1.37767e-05	L-lactate dehydrogenase A chain	cytoplasmic
O75636	4	259.35	45.6901	0.00135346	Ficolin-3	extracellular
P07203	3	130.36	45.2828	5.12461e-06	Glutathione peroxidase 1	cytoplasmic
P09486	4	208.55	44.0417	0.000464638	SPARC	extracellular
P68366	23	2001.73	43.662	8.58415e-05	Tubulin alpha-4A chain	cytoplasmic
P40926	4	160	43.6498	0.015045	Malate dehydrogenase	cytoplasmic
Q8N392	2	102.54	43.3871	0.0362082	Rho GTPase-activating protein 18	cytoplasmic
P36959	3	116.53	43.1415	0.0041	GMP reductase 1	cytoplasmic
P07384	11	464.74	42.9391	0.000148926	Calpain-1 catalytic subunit	cytoplasmic
P04075	22	1318.71	42.8152	9.46789e-06	Fructose-bisphosphate aldolase A	cytoplasmic
P11021	20	1051.06	42.7082	3.87762e-05	78 kDa glucose-regulated protein	cytoplasmic
P37235	2	69.22	42.2794	0.000117449	Hippocalcin-like protein 1	cytoplasmic
P24844	9	757.23	41.9196	6.69637e-05	Myosin regulatory light polypeptide 9	cytoplasmic
O15511	4	164.01	41.9042	2.55893e-05	Actin-related protein 2/3 complex subunit 5	cytoplasmic
Q6PJW8	2	76.81	41.7079	0.00228134	RecName: Full=Consortin;	cytoplasmic
P30405	8	399.52	41.6145	0.00253616	Peptidyl-prolyl cis-trans isomerase F	cytoplasmic
P06753	14	841.01	41.504	0.000495881	Tropomyosin alpha-3 chain	cytoplasmic
P30040	2	103.49	41.3122	0.0135564	Endoplasmic reticulum resident protein 29	cytoplasmic
O00151	14	864.13	41.303	4.60854e-05	PDZ and LIM domain protein 1	cytoplasmic
P09382	4	250.56	41.166	0.00181341	Galectin-1	extracellular
P61160	12	628.58	40.8244	0.000427703	Actin-related protein 2	membrane
P68036	2	76.57	40.7828	0.0110143	Ubiquitin-conjugating enzyme	nucleus
P0CG39	9	475.14	40.7435	0.0195424	POTE ankyrin domain family member J	unknown
Q0ZGT2	4	186.92	40.6624	0.0012834	Nexilin	membrane
P55209	2	174.79	40.5611	0.00255317	Nucleosome assembly protein 1	nucleus
P07339	3	133.03	40.0361	0.00189835	Cathepsin D	cytoplasmic
Q9NR31	2	88.14	39.1253	0.00359597	GTP-binding protein SAR1a	cytoplasmic
P00488	27	2052.52	38.219	5.39009e-05	Coagulation factor XIII A chain	extracellular
P06733	19	1271.09	37.9919	6.16792e-05	Alpha-enolase	cytoplasmic
P52209	4	195.01	37.979	0.00417249	6-phosphogluconate dehydrogenase	cytoplasmic
P63241	6	243.5	37.8401	0.00150655	Eukaryotic translation initiation factor 5A-1	cytoplasmic
P08311	3	93.99	37.4428	0.00290138	Cathepsin G	cytoplasmic
Q15404	13	564.74	37.4399	0.000340214	Ras suppressor protein 1	cytoplasmic
P37840	5	310.09	37.2521	0.00248276	Alpha-synuclein	cytoplasmic
P26038	21	1136.67	35.6811	5.75396e-05	Moesin	membrane
A0M8Q6	4	314.6	35.165	0.000514183	Ig lambda-7 chain C region	unmapped
P20700	4	186.8	34.6819	0.00547311	Lamin-B1	nucleus
Q9NQC3	5	382.49	34.1923	0.00178001	Reticulon-4	cytoplasmic
P61586	6	329.28	33.9327	0.00196336	Transforming protein RhoA	cytoplasmic
P04179	8	473.29	33.9017	0.000204968	Superoxide dismutase	cytoplasmic
P00748	15	935.53	33.7735	0.000234322	Coagulation factor XII	extracellular
P27105	15	932.82	33.4757	1.7293e-05	Erythrocyte band 7 integral membrane protein	membrane
P04792	7	309.88	33.3364	0.000568261	Heat shock protein beta-1	cytoplasmic
P11216	5	157.4	33.2108	0.000438817	Glycogen phosphorylase	cytoplasmic
P06744	11	585.99	33.1395	0.00327218	Glucose-6-phosphate isomerase	extracellular
Q15555	8	453.81	32.9185	6.04787e-05	Microtubule-associated protein RP/EB family member 2	cytoplasmic
P05090	2	55.46	32.7857	0.00303171	Apolipoprotein D	extracellular
P02743	4	172.42	32.6686	0.000910613	Serum amyloid P-component	extracellular
Q15084	6	404.25	32.6353	0.000228864	Protein disulfide-isomerase A6	cytoplasmic
Q05682	14	656.82	32.2983	9.92933e-05	Caldesmon	cytoplasmic
P06576	12	676.84	32.2554	4.73978e-05	ATP synthase subunit beta	cytoplasmic
P60660	12	1078.45	31.8733	0.000200644	Myosin light polypeptide 6	cytoplasmic
P08567	20	1409.54	31.5367	2.41295e-05	Pleckstrin	cytoplasmic
P21333	150	12027.2	31.2002	3.85849e-05	Filamin-A	cytoplasmic
P23528	12	1158.65	31.1385	0.000370545	Cofilin-1	nucleus
P29401	6	319.28	31.0048	0.00549643	Transketolase	cytoplasmic
Q13011	2	79.45	30.6683	0.000532532	Delta(3,5)-Delta(2,4)-dienoyl-CoA isomerase	cytoplasmic
Q6ZNJ1	5	213.06	30.4314	0.00127018	Neurobeachin-like protein 2	cytoplasmic
Q9BXR6	2	98.33	30.1161	0.0110621	Complement factor H-related protein 5	extracellular
P10599	5	204.83	29.8943	0.000708738	Thioredoxin	cytoplasmic
O95810	15	1011.71	29.7653	0.000207052	Serum deprivation-response protein	membrane
P43652	3	86.76	29.1364	0.00851874	Afamin	extracellular
P02775	6	526.56	28.9973	0.00122252	Platelet basic protein	extracellular
Q9UK55	3	79.81	28.817	2.95118e-05	Protein Z-dependent protease inhibitor	extracellular
Q06830	4	211.48	28.5013	0.0159461	Peroxiredoxin-1	cytoplasmic
P37802	14	1038	28.4578	0.000151556	Transgelin-2	cytoplasmic
Q9H4B7	28	1793.4	28.2393	0.00010823	Tubulin beta-1 chain	cytoplasmic
P30101	22	1444.1	28.1253	1.80517e-05	Protein disulfide-isomerase A3	cytoplasmic
Q04917	10	575.51	28.0839	0.000287463	14-3-3 protein eta	cytoplasmic
P08107	11	587.31	27.8903	7.38421e-05	Heat shock 70 kDa protein 1A/1B	unmapped
Q9BS26	2	76.28	27.8116	1.74545e-05	Endoplasmic reticulum resident protein 44	cytoplasmic
P50552	16	976.43	27.7651	0.000132594	Vasodilator-stimulated phosphoprotein	membrane
P10720	5	423.75	27.6781	0.00801256	Platelet factor 4 variant	extracellular
P04433	2	71.35	27.5175	0.00569019	Ig kappa chain V-III region VG	unmapped
P58546	3	344.45	27.4952	0.00314287	Myotrophin	nucleus
P61604	5	188.2	27.4252	0.00251806	10 kDa heat shock protein	cytoplasmic
P07737	12	920.84	27.3522	1.31081e-05	Profilin-1	cytoplasmic
P31949	3	188.01	26.4825	0.000438667	Protein S100-A11	cytoplasmic
P52907	7	333.04	26.2149	0.000213455	F-actin-capping protein subunit alpha-1	cytoplasmic
O00429	11	705.03	25.8917	0.00147689	Dynamin-1-like protein	cytoplasmic
P23284	9	495.72	25.6307	0.000169421	Peptidyl-prolyl cis-trans isomerase B	cytoplasmic
P52566	8	591.94	25.5276	0.00562438	Rho GDP-dissociation inhibitor 2	cytoplasmic
P47756	7	309.37	25.4232	0.0110758	F-actin-capping protein subunit beta	cytoplasmic
P10809	6	311.22	25.3212	0.000967937	60 kDa heat shock protein	cytoplasmic
Q00610	23	1120.18	25.1727	0.00200142	Clathrin heavy chain 1	membrane
P00742	3	162.72	24.6884	0.0273492	Coagulation factor X	extracellular
Q9Y277	5	195.79	24.4984	0.00973023	Voltage-dependent anion-selective channel protein 3	cytoplasmic
Q01518	19	1261.2	24.4646	0.00036163	Adenylyl cyclase-associated protein 1	membrane
P62937	14	905.88	24.288	0.00039013	Peptidyl-prolyl cis-trans isomerase A	cytoplasmic
Q70J99	14	652.36	23.8626	0.000125098	Protein unc-13 homolog D	cytoplasmic
P02776	4	403.43	23.8363	0.00206716	Platelet factor 4	extracellular
P80511	4	258.36	23.7798	0.00167285	Protein S100-A12	cytoplasmic
P01860	16	1005.4	23.5802	0.00591425	Ig gamma-3 chain C region	extracellular
P04275	34	1791.89	23.0625	0.000332125	von Willebrand factor	extracellular
P55072	15	747.26	23.0109	0.00325495	Transitional endoplasmic reticulum ATPase	cytoplasmic
P55056	4	142.44	22.7059	0.000152955	Apolipoprotein C-IV	extracellular
Q6IBS0	4	293.56	22.6587	0.00896795	Twinfilin-2	cytoplasmic
P01877	20	1910.68	22.3422	0.0036579	Ig alpha-2 chain C region	extracellular
P62158	7	660.54	22.2389	5.36308e-05	Calmodulin	unmapped
P60174	12	833.82	22.1754	0.00138751	Triosephosphate isomerase	cytoplasmic
P05155	19	1453.44	22.0448	0.00114868	Plasma protease C1 inhibitor	extracellular
P01033	2	101.66	21.9641	0.0267551	TIMP 1	extracellular
P02730	2	137.09	21.7026	0.0124152	Band 3 anion transport protein	membrane
Q3ZCW2	4	161.41	21.3788	0.00991853	Galectin-related protein	unmapped
Q92954	8	472.51	21.1128	0.0178077	Proteoglycan 4	extracellular
P08758	4	245.31	20.9455	0.0407524	Annexin A5	membrane
P02747	4	186.06	20.775	0.0124141	Complement C1q subcomponent subunit C	extracellular
P00918	10	471.94	20.6254	0.00094495	Carbonic anhydrase 2	cytoplasmic
Q14847	4	121.67	20.3276	0.000277829	LIM and SH3 domain protein 1	cytoplasmic
Q15942	22	1389.08	20.3106	0.00499706	Zyxin	membrane
P27797	17	920.65	20.2255	0.000263617	Calreticulin	cytoplasmic
P02792	3	152.28	20.2004	0.0333904	Ferritin light chain	cytoplasmic
P48047	2	87.95	20.046	0.0129305	ATP synthase subunit O	cytoplasmic
P02794	4	146.9	19.7905	0.0110242	Ferritin heavy chain	cytoplasmic
P07237	16	629.5	19.7239	0.000104095	Protein disulfide-isomerase	cytoplasmic
P05543	10	480.36	19.5845	0.00185813	Thyroxine-binding globulin	extracellular
P07225	26	1668.89	19.3344	2.32575e-06	Vitamin K-dependent protein S	extracellular
Q99623	3	147.38	19.2876	0.0137583	Prohibitin-2	cytoplasmic
Q9H4M9	8	362.77	17.9056	0.000108977	EH domain-containing protein 1	cytoplasmic
P02654	6	336.87	17.4538	0.000257839	Apolipoprotein C-I	extracellular
Q9NZN3	11	430.57	17.3387	0.000639749	EH domain-containing protein 3	cytoplasmic
P27824	9	404.54	16.943	0.000957157	Calnexin	cytoplasmic
P23083	3	158.96	16.3445	0.000493242	Ig heavy chain V-I region V35	unmapped
P20851	4	207.4	16.1949	0.00409065	C4b-binding protein beta chain	extracellular
P22626	2	63.21	16.0337	0.0360124	Heterogeneous nuclear ribonucleoproteins A2/B1	nucleus
P02042	14	1348.27	15.983	0.0137676	Hemoglobin subunit delta	unknown
O75390	3	135.35	15.9475	0.00402643	Citrate synthase	cytoplasmic
P13796	8	322.94	15.9447	0.00127457	Plastin-2	cytoplasmic
Q8TF42	3	144.18	15.8049	0.00354007	Ubiquitin-associated/SH3 domain-containing protein B	unmapped
P27169	13	1082.65	15.7415	0.00859084	Serum paraoxonase/arylesterase 1	extracellular
Q99459	2	58.69	15.7235	0.0422602	Cell division cycle 5-like protein	nucleus
P04196	7	340.85	15.6612	0.00164716	Histidine-rich glycoprotein	extracellular
P02671	80	6416.65	15.6148	0.000205591	Fibrinogen alpha chain	extracellular
P61981	16	782.7	15.4113	0.00292112	14-3-3 protein gamma	cytoplasmic
P02679	46	4231.46	15.3371	0.000280778	Fibrinogen gamma chain	extracellular
P02649	20	1523.33	15.3273	0.000700885	Apolipoprotein E	extracellular
Q9Y251	9	502.11	15.2299	0.000434123	Heparanase	membrane
P08571	6	270.71	15.1317	0.0018778	Monocyte differentiation antigen CD14	membrane
P61626	6	231.38	14.8911	0.00400382	Lysozyme C	extracellular
P41226	3	126.67	14.7163	0.00175894	Ubiquitin-like modifier-activating enzyme 7	cytoplasmic
P49407	2	92.75	14.3015	0.0480502	Beta-arrestin-1	cytoplasmic
P07437	25	1770.89	14.1929	0.00931728	Tubulin beta chain	cytoplasmic
P10909	19	1263.55	14.1565	7.20946e-05	Clusterin	cytoplasmic
O75558	5	207.34	14.1561	0.046965	Syntaxin-11	membrane
Q13642	7	308.68	13.519	0.0132328	Four and a half LIM domains protein 1	cytoplasmic
Q9Y6C2	9	494.89	13.4418	0.011593	EMILIN-1	extracellular
O00299	11	492.19	13.2745	0.00285366	Chloride intracellular channel protein 1	nucleus
P24158	4	201.1	13.0443	0.00532214	Myeloblastin	extracellular
O43866	14	889.32	12.7978	0.000536026	CD5 antigen-like	membrane
P02675	69	6277.24	12.7553	7.97562e-05	Fibrinogen beta chain	extracellular
P35858	11	818.28	12.6822	0.00035273	ILGF-binding protein complex acid labile subunit	extracellular
P04083	6	354.34	12.6346	0.00640998	Annexin A1	membrane
P06727	24	1821.37	12.6322	0.000152069	Apolipoprotein A-IV	extracellular
Q07960	4	144.14	12.5157	0.00232947	Rho GTPase-activating protein 1	cytoplasmic
P02647	36	2729.9	12.3593	0.00020887	Apolipoprotein A-I	extracellular
Q9H299	6	354.66	12.1331	0.0406293	SH3 domain-binding glutamic acid-rich-like protein 3	nucleus
P62805	5	322.52	11.6513	0.0182802	Histone H4	unmapped
P06396	33	2506.42	11.5994	0.000458142	Gelsolin	extracellular
P36980	9	489.86	11.4263	0.00352241	Complement factor H-related protein 2;	extracellular
P12259	13	452.06	11.3615	0.000276786	Coagulation factor V	membrane
Q16836	4	223.08	11.3255	0.00525916	Hydroxyacyl-coenzyme A dehydrogenase	cytoplasmic
P48059	18	970.37	11.3103	8.61293e-05	LIM and senescent cell antigen-like protein 1	membrane
P26927	7	387.63	11.2814	4.25579e-05	Hepatocyte growth factor-like protein	extracellular
P01591	5	289.35	11.1583	0.00141477	Immunoglobulin J chain	extracellular
Q99497	10	534.48	11.1051	0.0103018	Protein DJ-1	nucleus
P01861	14	933.66	10.9594	0.00969142	Ig gamma-4 chain C region	extracellular
P04040	17	907.13	10.8857	0.00239528	Catalase	cytoplasmic
P05452	6	345.31	10.7639	0.000198622	Tetranectin	extracellular
P08697	16	1167.46	10.4853	0.000997762	Alpha-2-antiplasmin	extracellular
P11142	23	1209.25	10.4797	0.00758395	Heat shock cognate 71 kDa protein	cytoplasmic
P03952	20	1102.34	10.3497	0.000970422	Plasma kallikrein	extracellular
P05109	9	511.22	10.2984	0.0104308	Protein S100-A8	cytoplasmic
P68871	18	2033.57	10.2101	0.00674809	Hemoglobin subunit beta	cytoplasmic
P30043	6	213.75	10.1918	0.00685828	Flavin reductase (NADPH)	cytoplasmic
P04264	20	1301.04	10.1368	0.0272958	Keratin, type II cytoskeletal 1	cytoplasmic
P04004	14	1021.82	10.0279	6.82236e-05	Vitronectin	extracellular
P13671	35	2473.79	9.75693	0.00044993	Complement component C6	extracellular
P69905	21	2228.93	9.68691	0.00785772	Hemoglobin subunit alpha	unmapped
Q15019	3	147.42	9.50973	0.00755138	Septin-2	cytoplasmic
Q16610	3	130.56	9.25323	0.0151177	Extracellular matrix protein 1	extracellular
P05164	28	1477.91	9.08194	0.000779902	Myeloperoxidase	cytoplasmic
P08133	2	66.54	9.0527	0.00393837	Annexin A6	membrane
Q99439	4	198.84	9.03385	0.00864106	Calponin-2	cytoplasmic
P01611	2	124.89	9.01393	0.0233756	Ig kappa chain V-I region Wes	unmapped
P61769	5	252.99	8.96531	0.00197881	Beta-2-microglobulin	membrane
P23219	6	279.95	8.87592	0.024282	Prostaglandin G/H synthase 1	cytoplasmic
P61158	10	560.98	8.86361	0.00867208	Actin-related protein 3	membrane
P01766	3	242.16	8.84797	0.0211104	Ig heavy chain V-III region BRO	unmapped
Q96PD5	11	635.84	8.84417	0.000260911	N-acetylmuramoyl-L-alanine amidase	membrane
Q8NBS9	4	161.22	8.81399	0.00923681	Thioredoxin domain-containing protein 5	cytoplasmic
P19652	4	276.84	8.69067	0.00342242	Alpha-1-acid glycoprotein 2	extracellular
P29622	14	817.57	8.59291	0.00124219	Kallistatin	extracellular
P0C0L4	110	9581.77	8.56476	0.0060834	Complement C4-A	extracellular
P02765	9	834.71	8.56356	0.000477785	Alpha-2-HS-glycoprotein	extracellular
P0C0L5	110	9680.34	8.54275	0.000518773	Complement C4-B	extracellular
P08185	8	561.24	8.43686	0.00424891	Corticosteroid-binding globulin	extracellular
P02788	34	2681.45	8.42899	0.000303118	Lactotransferrin	extracellular
P23142	3	137.12	8.42742	0.0413722	Fibulin-1	extracellular
P01834	10	1298.64	8.39562	0.0318262	Ig kappa chain C region	extracellular
P36871	3	123.25	8.39304	0.00696615	Phosphoglucomutase-1	cytoplasmic
P02750	12	681.67	8.34272	0.00026633	Leucine-rich alpha-2-glycoprotein	extracellular
P02655	4	194.21	8.31528	0.00194873	Apolipoprotein C-II	extracellular
Q02985	3	193.26	8.20532	0.0219017	Complement factor H-related protein 3	extracellular
P02748	23	1976.75	8.17117	3.29849e-05	Complement component C9	extracellular
P32119	13	661.8	8.09413	0.0188492	Peroxiredoxin-2	cytoplasmic
P35542	9	499.46	8.08143	0.00355396	Serum amyloid A-4 protein	extracellular
Q13576	13	669.66	8.03762	0.00675499	Ras GTPase-activating-like protein	cytoplasmic
P07357	24	1860.48	8.00316	1.81698e-05	Complement component C8 alpha chain	extracellular
P04114	326	24490.4	7.99598	4.08896e-05	Apolipoprotein B-100	extracellular
P31946	10	622.37	7.92677	0.0328765	14-3-3 protein beta/alpha	cytoplasmic
P05546	25	1610.9	7.75103	0.000479777	Heparin cofactor 2	extracellular
P06681	23	1364.32	7.68166	0.0110046	Complement C2	extracellular
P0DJI8	8	690.68	7.67341	3.36282e-05	Serum amyloid A-1 protein	extracellular
P01617	3	253.96	7.60689	0.000163361	Ig kappa chain V-II region TEW	unmapped
P01008	29	1977.09	7.38693	0.0072197	Antithrombin-III	extracellular
P15169	10	849.7	7.37342	0.0054545	Carboxypeptidase N catalytic chain	extracellular
P01714	3	195.45	7.35852	0.0276833	Ig lambda chain V-III region SH	unmapped
P18428	6	372.87	7.34772	0.0498068	Lipopolysaccharide-binding protein	membrane
P49748	3	119.45	7.33509	0.0339676	Very long-chain specific acyl-CoA dehydrogenase	cytoplasmic
P02766	13	1224.85	7.0671	0.00124769	Transthyretin	extracellular
Q08380	3	111.25	7.05589	0.0316018	Galectin-3-binding protein	membrane
P00736	22	1515.93	7.01267	0.000809449	Complement C1r subcomponent	extracellular
P00915	15	929.47	7.00831	0.00940394	Carbonic anhydrase 1	cytoplasmic
P19827	42	3364.88	7.00825	0.00433753	Inter-alpha-trypsin inhibitor heavy chain H1	extracellular
P00747	55	4320.99	6.82914	0.000251999	Plasminogen	extracellular
P19823	36	2961.54	6.60074	7.908e-05	Inter-alpha-trypsin inhibitor heavy chain H2	extracellular
P01042	28	2148.39	6.58096	6.89488e-05	Kininogen-1	extracellular
P35908	18	1153.6	6.35375	0.00772094	Keratin, type II cytoskeletal 2 epidermal	cytoplasmic
P06702	12	821.23	6.17812	0.00410716	Protein S100-A9	cytoplasmic
P51884	7	513.25	6.17202	0.00414354	Lumican	extracellular
P02751	92	7623.39	6.14358	4.34039e-05	Fibronectin	extracellular
P02652	8	532.99	6.12351	0.00499239	Apolipoprotein A-II	extracellular
P19971	3	103.01	6.09064	0.0226126	Thymidine phosphorylase	extracellular
P08519	10	708.99	6.09025	0.00945565	Apolipoprotein(a)	extracellular
P04003	23	1501.26	6.04283	0.00233088	C4b-binding protein alpha chain	extracellular
O75369	10	512.21	6.00901	0.045602	Filamin-B	cytoplasmic
P02763	5	378.79	5.96335	0.0140661	Alpha-1-acid glycoprotein 1	extracellular
P01011	27	2140.01	5.9476	0.00064029	Alpha-1-antichymotrypsin	extracellular
P08603	79	5735.2	5.79222	0.00018918	Complement factor H	extracellular
P68402	2	101.24	5.7855	0.00150876	Platelet-activating factor acetylhydrolase IB subunit b	cytoplasmic
B9A064	7	653.93	5.72528	0.0140656	Immunoglobulin lambda-like polypeptide 5	membrane
P07358	25	1849.87	5.70466	0.000393327	Complement component C8 beta chain	extracellular
P01857	22	1682.84	5.66492	0.0483197	Ig gamma-1 chain C region	extracellular
P00738	36	2794.57	5.58275	0.0154524	Haptoglobin	extracellular
Q9Y4L1	3	105.05	5.56232	0.0247551	Hypoxia up-regulated protein 1	cytoplasmic
P02787	83	7365.08	5.46549	0.00279489	Serotransferrin	extracellular
P01833	9	408.85	5.2625	0.00163579	Polymeric immunoglobulin receptor	membrane
P00751	52	4349.21	5.24489	2.95804e-05	Complement factor B	extracellular
P01602	3	239.08	5.24093	0.0480133	Ig kappa chain V-I region HK102	extracellular
Q14520	14	725.1	5.08929	0.0127291	Hyaluronan-binding protein 2	extracellular
P35527	12	718.02	5.02897	0.0138115	Keratin, type I cytoskeletal 9	cytoplasmic
P01620	5	446.15	4.90234	0.0210347	Ig kappa chain V-III region SIE	unmapped
P05154	5	313.99	4.88957	0.0389423	Plasma serine protease inhibitor	extracellular
P59665	4	201.45	4.88813	0.0263849	Neutrophil defensin 1	unmapped
P00734	33	2657.91	4.77206	0.00564368	Prothrombin	extracellular
P20742	28	1712.87	4.75415	0.000428	Pregnancy zone protein	extracellular
P01024	177	15402.1	4.73054	0.000853716	Complement C3	extracellular
P00450	42	2918.65	4.69086	0.0003658	Ceruloplasmin	extracellular
P36955	14	813.64	4.65054	0.00197822	Pigment epithelium-derived factor	extracellular
P10412	3	151.65	4.59056	0.025483	Histone H1.4	nucleus
P02749	22	1785.26	4.53465	0.00215847	Beta-2-glycoprotein 1	extracellular
P01009	55	4703.37	4.35741	0.00516873	Alpha-1-antitrypsin	extracellular
P10643	19	1270.13	4.32727	0.0109247	Complement component C7	extracellular
P31146	11	644.74	4.19707	0.00603828	Coronin-1A	cytoplasmic
P02760	15	1152.21	4.07259	0.00441447	Protein AMBP	extracellular
P03951	7	353.77	4.04939	0.0137486	Coagulation factor XI	extracellular
P01023	132	11171.4	4.0033	0.000881986	Alpha-2-macroglobulin	extracellular
P01031	85	5963.01	3.97243	0.00568225	Complement C5	extracellular
P02768	78	6874.3	3.84252	0.0212058	Serum albumin	extracellular
P01859	15	701.8	3.48714	0.025315	Ig gamma-2 chain C region	membrane
P01019	16	1517.85	3.29806	0.0102138	Angiotensinogen	extracellular
P02790	36	2327.06	3.13146	0.000958233	Hemopexin	extracellular
Q96IY4	2	113.62	3.12155	0.0101585	Carboxypeptidase B2	extracellular
P05156	17	1238.55	3.0499	0.0307518	Complement factor I	extracellular
P02774	39	2985.51	3.02308	0.00642538	Vitamin D-binding protein	extracellular
Q14624	47	4304.9	2.98137	0.00753541	Inter-alpha-trypsin inhibitor heavy chain H4	extracellular
P07360	8	770.4	2.97716	0.0329902	Complement component C8 gamma chain	extracellular
P22792	9	468.78	2.94786	0.0257263	Carboxypeptidase N subunit 2	extracellular
P01880	7	380.11	2.87844	0.00986692	Ig delta chain C region	extracellular
Q06033	22	1218.3	2.6614	0.0422176	Inter-alpha-trypsin inhibitor heavy chain H3	extracellular
P01876	25	2232.65	2.28007	0.0293486	Ig alpha-1 chain C region	extracellular
P09871	28	1722.25	2.12341	0.00722836	Complement C1s subcomponent	extracellular
O95445	3	104.53	1.99165	0.0210506	Apolipoprotein M	membrane
O14791	16	858.65	1.85067	0.0296016	Apolipoprotein L1	extracellular
